# Supplementary material for: Rapid detection of pathogenic fungi from coastal population with respiratory infections using microfluidic chip technology
Source: BMC Infect Dis. 2024 Mar 18;24:326. doi: 10.1186/s12879-024-09212-4 (PMC10949588; doi:10.1186/s12879-024-09212-4)
Supplement: Supplementary file 3 — Supplementary Material 3 [file 12879_2024_9212_MOESM3_ESM.xlsx]

## Sheet: Sheet1
Table S1. Clinical data
NO	SEX	AGE	CHIP NO	Diagnosis	CHIP RESULTS	PCT	PT	FIB	APTT	TT	LPS	G TEST	GM	RBC	WBC	neutrophil	lymphocyte	platelet	TOTAL PROTEIN	Albumin	Globulin	Glucose	Bacteria culture	CRP
1	MALE	73	C030320238	Community-acquired pneumonia, severe; pulmonary candidiasis; chronic obstructive pulmonary disease with acute exacerbation; right-sided pneumothorax	C. albicans	1.06	13.2	9.08	38.2	17	/	84	0.14	5.18	4.68	3.11	0.82	244	69.6	28.2	41.3	7.69	C. albicans	97.35
2	MALE	56	C030320239	Invasive tuberculosis; type 2 diabetes; kidney stones; thyroid tumor	NEGATIVE	0.1	12.2	3.9	33.7	14.9	/	/	/	3.43	8.07	7.38	1.51	382	61.8	30.2	31.6	13.66	A small amount of fungi	25.71
3	MALE	74	C030320241	Acute respiratory distress syndrome (ARDS); severe pneumonia; bilateral pleural effusion	C. tropicalis	0.553	14.2	2.95	36.2	20.6	/	137.6	0.08	2.1	6.87	4.52	1.18	182	69.8	28.1	41.7	4.77	Acinetobacter baumannii + Corynebacterium	/
4	FEMALE	55	C030320242	Acute respiratory distress syndrome (ARDS); severe pneumonia; sepsis (bacteria, fungi); urinary tract infection	C. tropicalis	6.64	13	4.62	47	21.7	/	764.6	0.57	2.6	5.48	3.36	0.91	46	57.1	30.4	26.7	12.12	Acinetobacter baumannii + Corynebacterium	/
5	MALE	80	C030320243	Bacterial pneumonia, other aerobic gram negative; fungal pneumonia; hypoproteinemia	C. albicans	0.983	14	5.55	55.2	16.8	/	10.8	0.19	2.79	13.46	5.6	1.65	175	61.8	22.8	39	2	Stenotrophomonas maltophilia	/
6	MALE	54	C030320244	Sepsis; Septic shock; Septic cardiomyopathy; Severe pneumonia; Acute left lower pulmonary embolism; Acute respiratory distress syndrome (ARDS)	C. albicans, C. parapsilosis, T. asahii	4.97	18	2.49	44.2	17.9	0.014	183	0.16	1.87	18.44	16.74	0.53	124	46	29.2	16.8	3.36	A small number of gram-negative bacilli	/
7	MALE	49	C030320240	Acute respiratory distress syndrome (ARDS); severe pneumonia; bilateral pleural effusion	C. albicans	0.43	14.2	8.37	42.7	15.7	0.052	37.2	2.71	4.08	24.82	21.88	1.4	263	58.7	32.5	26.2	9.63	Stenotrophomonas maltophilia +C. albicans	/
8	MALE	58	C030320245	Bilateral pneumonia; bilateral pleural effusion	C. albicans	1.16	16.6	3.74	51.1	17.8	0.126	40.4	0.35	2.22	12.8	10.64	1.28	192	48.2	21.8	26.4	6.89	Pseudomonas aeruginosa + Gram-negative bacilli	/
9	MALE	89	C030320246	Community-acquired pneumonia, severe; old tuberculosis	NEGATIVE	6.76	16.1	5.89	48.1	19.9	0.206	26.6	0.28	2.85	9.28	6.15	1.88	307	63	34.7	28.3	11.29	NEGATIVE	/
10	女	83	C030320248	Severe open craniocerebral trauma; Bacterial pneumonia; Pulmonary tuberculosis	C. albicans	1.74	14.1	7.97	48.5	17	/	9.8	0.24	3.06	10.29	8.95	0.71	150	51.3	27.1	24.2	15.04	Staphylococci	/
11	MALE	80	C030320249	Severe pneumonia; Sepsis; Bilateral pleural effusion	C. tropicalis	4.03	15.2	6.17	50.1	15.4	/	100.1	0.15	3.61	12.66	10.18	1.09	175	57.9	32	25.9	12.97	C. glabrata	228.72
12	MALE	26	C020420068	Pericardial effusion; pulmonary infection; left pleural effusion	NEGATIVE	0.488	13.8	7.28	47.4	15.2	/	47.4	0.19	3.1	11.13	8.89	1.43	228	58.9	31	27.9	5.51	Acinetobacter baumannii + Pseudomonas aeruginosa	/
13	MALE	87	C020420069	Acute gangrenous appendicitis with perforation; acute diffuse peritonitis; bacterial pneumonia	NEGATIVE	1.83	18.6	2.82	55.9	16.7	/	125.3	/	2.73	3.26	2.82	0.26	31	47.7	31.1	16.6	4.09	Acinetobacter baumannii	/
14	MALE	58	C020420072	Severe closed craniocerebral injury; aspiration pneumonia; pleural effusion	C. krusei	0.256	14.8	3.3	32.3	17.6	/	＜37.5	0.2	1.94	12.82	11.78	0.72	146	55.7	16.4	29.3	8.77	Gram-negative bacilli + Gram-positive cocci	/
15	MALE	42	C020420071	Bacterial pneumonia; traumatic wet lung; respiratory failure	NEGATIVE	0.54	15.9	7.39	44.8	18.3	/	/	/	2.93	12.51	9.45	1.57	759	60.4	30.1	30.3	5.98	Pseudomonas aeruginosa	166
16	MALE	57	C020420067	Bacterial pneumonia; Acute pancreatitis; Septic shock; Acute respiratory distress syndrome	NEGATIVE	0.747	15.3	3.64	47.8	16.4	/	234.1	/	2.85	22.11	19.2	0.93	114	66	37.5	28.5	8.21	Acinetobacter baumannii + Pseudomonas aeruginosa	/
17	FEMALE	92	C020420073	Severe pneumonia; Septic shock; Acute pulmonary edema	C. albicans	0.985	16.7	5.92	39.9	14.8	/	88.4	0.09	3.98	12.33	9.96	1.12	230	52.1	32.9	19.2	7.07	C. albicans	13.38
18	FEMALE	84	C020420074	Acute duodenal ulcer with bleeding perforation; acute diffuse peritonitis	C. albicans	0.183	14.1	3.87	43.8	15	/	74	0.36	2.85	5.41	4.09	0.79	297	59.7	36.5	23.2	11.84	Very few gram positive cocci
19	FEMALE	79	C020420075	Acute respiratory distress syndrome; severe pneumonia; septic shock; urinary tract infection; pulmonary embolism	NEGATIVE	0.302	16.5	3.72	54.1	20.4	/	＜37.5	0.24	8.66	25.07	20.84	1.41	702	69.3	38.5	30.8	7.66	Nonfermentative bacteria	20.89
20	MALE	73	C020420076	Klebsiella pneumoniae sepsis; septic shock	C. albicans	21.4	17.7	2.53	60	23.5	/	61.6	0.31	2.8	25.71	22.79	0.85	68	48.3	26.3	22	13.4	Small number of gram negative cocci	/
21	FEMALE	43	C010420161	Bacterial pneumonia, severe	C. albicans	0.07	12.1	3.52	29.9	18.8	/	/	/	5.44	9.24	7.14	1.1	457	70.9	34.4	36.5	4.91	Acinetobacter baumannii + Pseudomonas aeruginosa	/
22	FEMALE	38	C010420162	Community-acquired pneumonia; left pleural effusion	NEGATIVE		13.5	8.42	31	17.1	/	＜37.5	0.18	2.76	2.76	5.71	3.98	499	60.7	34.3	26.4	4.7	NEGATIVE	37.3
23	MALE	61	C010420163	Pseudomonas aeruginosa pneumonia; Acinetobacter baumannii pneumonia; bilateral pleural effusion; urinary tract infection; exposure keratitis in both eyes	NEGATIVE	0.161	16	5.84	37.2	17.5	/	＜37.5	0.11	3.1	7	4.93	1.19	220	53.4	28.2	25.2	6.65	Acinetobacter baumannii
24	FEMALE	70	ZJ-202011010228	Heart failure, cardiac function Grade II	C. albicans	1.56	15.7	57.9	1.93	19.4	/	＜37.5	/	2.26	9.81	9.12	0.39	32	45.3	31.7	13.6	6.96	Aspergillus fumigatus + Stenotrophomonas maltophilia	99.17
25	MALE	89	C010420167	Bacterial pneumonia; septic shock; emphysema; bilateral pleural effusion	C. albicans, C. glabrata	3.09	19.1	6.36	43.6	18	/	57.9	0.13	2.93	11.97	10.17	0.67	225	54.9	28	26.9	6.84	Acinetobacter baumannii + C. albicans	122
26	MALE	48	C010420168	Severe pneumonia	C. albicans, C. glabrata	5.37	17.5	4.83	64	23.2	/	＜37.5	/	1.86	9.83	6.88	1	105	60.6	26.4	34.2	6.35	Acinetobacter baumannii + Stenotrophomonas maltophilia	/
27	FEMALE	79	C010420166	Acute respiratory distress syndrome; severe pneumonia; pulmonary embolism; septic shock; urinary tract infection	C. albicans	2.71	44.3	2.67	115.9	32	/	41.5	0.24	6	25.89	22.26	1.45	699	62.8	31.7	31.1	9.45	Klebsiella pneumoniae	131.68
28	MALE	56	C020420001	Neck injury; lung infection; multiple rib fractures	NEGATIVE	0.722	14.2	6.41	35.5	18.1	/	＜37.5	0.28	2.98	15.05	13.96	0.67	469	56.3	28.8	27.5	5.51	Enterobacteriaceae	88.1
29	MALE	36	C020420002	Cervical spinal cord injury; C5/6 burst closed fracture; traumatic wet lung	C. albicans, C. tropicalis	1.63	14.5	3.14	36.2	17.1	/	＜37.5		3.83	12.89	10.13	1.52	154	49.5	32	17.5	12.76	Acinetobacter baumannii + Enterobacter	/
30	FEMALE	14	C020420003	Fall injury; traumatic wet lung	C. tropicalis	0.899	14.2	5.72	49	15.7	/	＜37.5	1.4	3.15	9.7	7	1.5	283	50.5	28.2	22.3	5.91	Enterobacteriaceae	/
31	MALE	63	C020420004	Lung infection; cerebral hemorrhage with rupture into ventricles and subarachnoid space	C. albicans, C. tropicalis	0.14	14.5	5.93	41.5	15	/	/	/	3.07	12.27	9.09	1.67	113	54.6	33	21.6	6.76	Enterobacteriaceae	/
32	MALE	39	ZJ-202011010239	Pulmonary embolism; severe pneumonia; type II respiratory failure	C. glabrata	0.167	13.1	7.22	43.9	18.6	/	/	/	6.2	7.39	5.53	0.81	165	62.2	35.7	26.5	6.01	Enterobacteriaceae + Acinetobacter baumannii + Stenotrophomonas maltophilia	/
33	MALE	53	ZJ-202011010227	Candida pneumonia; bacterial pneumonia; acute respiratory distress syndrome (ARDS)	C. albicans	2.1	12.4	3.39	37.6	16.4	/	＜37.5		2.38	17.32	14.57	0.57	243	57.2	24.8	32.4	8.09	NEGATIVE	/
34	MALE	64	ZJ-202011010232	Compression fracture of cervical spine with bone marrow edema; bilateral pneumonia; pleural effusion.	NEGATIVE	0.086	14.2	4.58	31.8	18.4	/	＞600	0.08	3.93	11.93	9.56	1.7	383	58.6	35.2	23.4	6.43	C. albicans	/
35	FEMALE	55	ZJ-202011010229	Acute respiratory distress syndrome; traumatic wet lung; bilateral pneumonia; bilateral pleural effusion.	C. albicans	9.37	14.5	4.1	44.8	15.8	/	＜37.5	0.17	1.91	15.92	14.08	1.07	79	48.6	31.4	17.2	13.25	Enterobacteriaceae + Acinetobacter baumannii	/
36	MALE	47	ZJ-202011010230	Basilar artery aneurysm rupture with subarachnoid hemorrhage; pulmonary infection	NEGATIVE	0.31	14.5	3.56	45.6	17	/	＜37.5	/	2.95	7.91	6.63	0.62	129	56	35.3	20.7	5.74	NEGATIVE	39.42
37	FEMALE	69	ZJ-202011010231	Community-acquired pneumonia, severe; fungal pneumonia; type I respiratory failure; chronic bronchitis; bilateral pleural effusion.	C. albicans	0.188	14.8	5.72	40.7	18.4	/	＜37.5	0.1	3.55	8.78	7.12	1.04	221	61.3	33.8	27.5	5.21	Acinetobacter baumannii	70.84
38	MALE	69	ZJ-202011010234	Bronchiectasis with hemoptysis; tuberculosis	C. albicans		14.4	5.22	48.5	15.4	/	＜37.5	0.25	3.24	7.34	5.85	0.62	311	65.4	32.5	32.9	7.22	C. albicans	70.8
39	MALE	43	ZJ-202011010235	Chronic obstructive pulmonary disease with acute lower respiratory tract infection; type II respiratory failure	C. glabrata	0.155	13	1.6	35.9	21.4	/	＜37.5	0.36	5.58	4.41	2.77	1.16	112	61.2	33.6	27.6	3.04	Gram negative rods + Gram positive cocci + Gram positive rods	2.01
40	FEMALE	54	ZJ-202011010238	Sjogren's syndrome with interstitial pneumonia	NEGATIVE	0.074	13.1	5.6	25.4	16.6	/	＜37.5		3.23	9.27	7.64	1.25	531	77.1	35.9	41.2	7.93	Acinetobacter baumannii + Enterobacter	/
41	MALE	71	ZJ-202011010237	Bacterial pneumonia; bilateral bronchiectasis with infection; chronic obstructive pulmonary disease with acute exacerbation	C. albicans, C. glabrata	0.079	17.6	2.04	36.9	16.3	/	＜37.5	0.16	2.54	8.45	7.16	0.44	115	61.8	34.8	27	6.38	Corynebacterium	/
42	MALE	79	ZJ-202011010236	Resuscitation from cardiorespiratory arrest; traumatic wet lung; chronic bronchitis with emphysema; bilateral pleural effusion.	C. albicans, C. glabrata	1.68	14.8	3.17	39.7	16.5	/	181	0.16	2.47	7.47	6.14	0.78	79	51.7	28.2	23.5	7.87	C. albicans	/
43	FEMALE	57	ZJ-202011010449	Intracranial aneurysm rupture with subarachnoid hemorrhage; pneumonia; multiple organ dysfunction syndrome	NEGATIVE	1.52	17	2.42	42.6	18.1	/	＜37.5	0.09	1.35	17.4	14.37	1.85	38	54.8	32.5	22.3	10.3	Acinetobacter baumannii	14.86
44	MALE	59	ZJ-202011010450	Bacterial pneumonia; type 2 diabetes	NEGATIVE	0.65	14.7	4.98	45.9	23	/	＜37.5	/	1.85	16.71	14.9	0.39	326	51	31	20	8.9	Gram-negative bacilli and a small number of positive cocci were found	45.87
45	MALE	66	ZJ-202011010451	Severe pneumonia; Acute respiratory failure; Septic shock	C. albicans, C. glabrata	0.148	17	4.77	38.7	16.4	/	＜37.5	0.1	1.54	11.33	8.72	1.38	177	59.1	26.7	32.4	4.94	Acinetobacter baumannii	110.57
46	MALE	52	ZJ-202011010452	Severe pneumonia; type 2 diabetes	NEGATIVE	0.071	13.1	7.65	38	18.8	/	＜37.5	0.19	4.36	9.89	5.06	3.91	360	74	39.7	34.3	17.52	Oral normal flora	23.51
47	FEMALE	54	ZJ-202011010453	Cervical spinal cord injury; traumatic wet lung; bilateral pleural effusion	NEGATIVE	0.05	11.9	1.97	26.7	14.3	/	＜37.5	0.04	3.11	6.2	5.42	0.26	91	49.3	32.8	16.5	11.08	Enterobacteriaceae + Enterococcus spp.	73.66
48	FEMALE	67	ZJ-202011010454	Coronary heart disease; type 2 diabetes mellitus; pulmonary infection	A. fumigatus	1.13	16.9	4.71	101.6	59.7	/	＜37.5	0.23	2.16	7.91	6.6	0.73	132	47.7	22.3	25.4	6.05	Oral normal flora	/
49	MALE	62	ZJ-202011010455	Pseudomonas aeruginosa pneumonia; Acinetobacter baumannii pneumonia; bilateral pleural effusion; old tuberculosis	NEGATIVE	3.71	19.8	6	46.6	17.9	/	39.8	0.11	2.86	23.32	22.39	0.4	265	49	22.4	26.6	8.91	NEGATIVE	113.34
50	MALE	53	ZJ-202011010456	Aortic dissecting aneurysm (StanfordB type); pulmonary infection	C. albicans	22.02	17.2	2.68	40.9	31.2	/	＜37.5	0.17	1.57	35.9	30.65	3.21	138	52.8	25	27.8	13.74	Acinetobacter baumannii + C. albicans + Proteus mirabilis	/
51	MALE	26	ZJ-202011010457	Hyperthyroid heart disease; lung infection.	C. albicans, C. tropicalis	4.8	14.8	0.91	45.4	18.9	/	＜37.5	/	2.17	15.44	11.78	2.86	31	56.9	31.1	25.8	5.36	A large number of gram-negative coccobacilli and very few yeast-like sporophytes	28.03
52	FEMALE	53	ZJ-202011010458	Enterococcal sepsis: severe infectious endocarditis; bacterial pneumonia	NEGATIVE	1.78	34.1	1.09	92	60.2	/	＜37.5	0.12	2.33	14.56	19.54	4.53	57	68.7	39.3	29.4	1.11	A. fumigatus	/
53	MALE	87	ZJ-202011010459	Acute respiratory distress syndrome (ARDS); bacterial pneumonia; traumatic wet lung; chronic obstructive pulmonary disease	C. albicans, A. fumigatus	0.194	22.7	3.86	53	16	/	＜37.5	/	3.39	3.02	2.93	0.04	123	53.2	32.7	20.5	8.18	Acinetobacter baumannii + Pseudomonas aeruginosa + Aspergillus flavus	/
54	MALE	72	ZJ-202011010460	Acute respiratory distress syndrome (ARDS); Bacterial pneumonia; Septic shock; Pleural effusion	NEGATIVE	15.9	21.9	1.44	66.8	20.8	/	/	/	1.61	13.16	11.32	0.81	62	63.2	44.5	18.7	7.94	Acinetobacter baumannii + Enterobacteriaceae	/
55	MALE	78	ZJ-202011010278	Severe pneumonia; acute exacerbation of chronic obstructive pulmonary disease; respiratory failure; bilateral pleural effusion	NEGATIVE	2.27	27.8	1.72	56.6	24.4	/	/	/	2.25	10.31	9.42	0.5	169	53.7	32.2	21.5	10.3	Acinetobacter baumannii + Stenotrophomonas maltophilia	11.76
56	MALE	30	ZJ-202011010279	Purulent meningoencephalitis; pulmonary infection; sepsis	NEGATIVE	57.95	13.4	8.64	36.4	16.4	/	38	0.2	4.92	30.16	27.24	1.47	215	76.2	41.3	34.9	4.57	Enterobacteriaceae	/
57	FEMALE	39	ZJ-202011010280	Lung infection; Peripheral lung cancer awaiting discharge; Bilateral pleural effusion	NEGATIVE	0.766	13.6	3.8	29.6	16.2	/	＜37.5		1.9	5.84	4.53	0.71	136.2	52.7	27	25.7	7.45	NEGATIVE	17.69
58	MALE	51	ZJ-202011010281	Brainstem failure; severe open craniocerebral injury; respiratory arrest; traumatic shock; multiple fractures of bilateral ribs; bilateral lung contusion; traumatic wet lung	NEGATIVE	3.37	15.5	5.66	37.1	17.4	/	/	/	3.37	10.27	9.07	0.82	231	56	27.5	28.5	10.51	Acinetobacter baumannii	/
59	FEMALE	80	ZJ-202011010282	Right frontoparietal lobe and right basal ganglia-paraventricular cerebral hemorrhage; subarachnoid hemorrhage and right subdural hemorrhage; pulmonary embolism; severe pneumonia	C. albicans, C. tropicalis,光滑念珠菌	1.16	14.6	4.82	33.9	18.1	/	/	/	2.55	16	14.12	1.25	152	59.3	28.3	31	11.28	Nonfermentative bacteria	/
60	MALE	58	ZJ-202011010283	Acinetobacter baumannii severe pneumonia; multiple organ dysfunction syndrome (respiratory, circulatory, liver, kidney, heart); bilateral multiple rib fractures, multiple contusions of right lung; traumatic hemopneumothorax; bilateral traumatic wet lung	NEGATIVE	9.3	16	3.56	56.1	17.7	/	133.1	0.26	2.23	13.05	10.44	1.82	71	59.3	29.7	29.6	7.16	Acinetobacter baumannii + Pseudomonas aeruginosa + Stenotrophomnas maltophilia	/
61	FEMALE	51	ZJ-202011010284	Acute respiratory distress syndrome (ARDS); bacterial pneumonia; septic shock; left temporoparietal epidural hemorrhage; left temporoparietal fracture; tracheostomy status; traumatic wet lung; bilateral pleural effusion; hypoproteinemia	C. albicans	1.55	18.5	5.08	44.4	16.3	/	42.6	0.1	2.1	11.17	9.57	1	154	60.7	31.2	29.5	6.45	10% Gram-negative cocci, 30% yeast-like sporophytes and 60% Gram-positive cocci	/
62	FEMALE	69	ZJ-202011010285	Chronic obstructive pulmonary disease with acute lower respiratory tract infection; bronchiectasis with infection; type II respiratory failure; pulmonary encephalopathy; chronic pulmonary heart disease; pulmonary nodules	NEGATIVE	0.036	13.3	6.92	40.7	17.6	/	46.8	0.12	4.61	8.07	6.8	0.9	311	56.9	31.9	25	9.12	Few gram positive cocci and few gram negative cocci	/
63	MALE	50	ZJ-202011010286	Bacterial pneumonia; septic shock.	C. glabrata	4.35	17.4	7.33	60.7	18.6	/	220	/	3.97	12.09	10.16	0.59	253	55.3	27.1	28.2	12.15	Few gram negative rods and few gram negative coccobacilli	/
64	MALE	46	ZJ-202011010287	Rupture of middle cerebral aneurysm with subarachnoid hemorrhage; right frontotemporal parietal hemorrhage; hemorrhagic cerebral infarction; pulmonary infection	NEGATIVE	0.263	14.4	8.7	35.2	18.8	/	＜37.5	0.17	2.1	8.87	6.89	1.45	316	53.9	22.9	31	8.09	Very few gram negative bacilli and very few gram negative coccobacilli	/
65	MALE	37	ZJ-202011010289	Pulmonary albuminosis; Type I respiratory failure; Right pneumothorax	C. albicans	/	12.3	2.41	30.1	17.9	/	＜37.5	0.21	5.72	9.61	7.92	1.23	219	72.5	49	23.5	3.16	Few gram positive cocci + very few yeast-like sporophytes	0.36
This table displays the clinical data of the patients.
